# Supplementary material for: Preoperative platelet-lymphocyte ratio is superior to neutrophil-lymphocyte ratio as a prognostic factor for soft-tissue sarcoma
Source: BMC Cancer. 2015 Oct 2;15:648. doi: 10.1186/s12885-015-1654-6 (PMC4592563; doi:10.1186/s12885-015-1654-6)
Supplement: Additional file 1: Table S1. — Multivariate analysis model 2 predicting overall survival using platelet-lymphocyte- ratio (PLR). (XLSX 11 kb) [file 12885_2015_1654_MOESM1_ESM.xlsx]

## Sheet: Sheet1
Table S1: Multivariate analysis model 2 predicting overall survival using platelet-lymphocyte- ratio (PLR)
	HR(95%CI)	P value
Age(<65 vs ≥65)	0.90 (0.30-2.68)	0.847
Gender(Female vs Male)	1.84(0.92-3.68)	0.084
Tumor grade	2.58(1.61-4.12)	<0.001
Tumor size	1.62(0.80-3.29)	0.18
Tumor site	3.62(1.85-7.08)	<0.001
Adjuvant radiotherapy	0.97(0.45-2.12)	0.945
Adjuvant chemotherapy	1.54(0.68-3.49)	0.303
PLR(<133.915vs ≥133.915)	2.09(1.04-4.22)	0.039
