# Supplementary material for: Preoperative platelet-lymphocyte ratio is superior to neutrophil-lymphocyte ratio as a prognostic factor for soft-tissue sarcoma
Source: BMC Cancer. 2015 Oct 2;15:648. doi: 10.1186/s12885-015-1654-6 (PMC4592563; doi:10.1186/s12885-015-1654-6)
Supplement: Additional file 2: Table S2. — Multivariate analysis model 2 predicting overall survival using neutrophil-lymphocyte-ratio (NLR). (XLSX 11 kb) [file 12885_2015_1654_MOESM2_ESM.xlsx]

## Sheet: Sheet1
Table S2 : Multivariate analysis model 2 predicting overall survival using neutrophil-lymphocyte-ratio (NLR)
	HR(95%CI)	P value
Age(<65 vs ≥65)	1.08 (0.37-3.12)	0.892
Gender(Female vs Male)	1.58(0.81-3.08)	0.18
Tumor grade	2.71(1.71-4.29)	<0.001
Tumor size	1.79(0.89-3.59)	0.104
Tumor site	3.23(1.63-6.43)	0.001
Adjuvant radiotherapy	1.04(0.48-2.25)	0.916
Adjuvant chemotherapy	1.20(0.53-2.73)	0.657
NLR(<2.5vs ≥2.5)	1.65(0.84-3.25)	0.15
