# Supplementary material for: Preoperative platelet-lymphocyte ratio is superior to neutrophil-lymphocyte ratio as a prognostic factor for soft-tissue sarcoma
Source: BMC Cancer. 2015 Oct 2;15:648. doi: 10.1186/s12885-015-1654-6 (PMC4592563; doi:10.1186/s12885-015-1654-6)
Supplement: Additional file 3: Table S3. — Multivariate analysis model predicting overall survival using platelet-lymphocyte- ratio (PLR). (XLSX 11 kb) [file 12885_2015_1654_MOESM3_ESM.xlsx]

## Sheet: Sheet1
Table S3 : Multivariate analysis model predicting overall survival using platelet-lymphocyte- ratio (PLR)
	HR(95%CI)	P value
Age(<65 vs ≥65)	2.09 (0.67-6.47)	0.203
Gender(Female vs Male)	1.20(0.59-2.44)	0.62
Performance status	0.99(0.48-2.03)	0.982
Diabetes mellitus	0.27(0.03-2.18)	0.222
Cardiopulmonary disease	0.32(0.03-3.21)	0.335
Smoking history	1.72(0.69-4.29)	0.248
Tumor depth	2.43(0.87-6.79)	0.092
Tumor site	3.18(1.56-6.45)	0.001
AJCC stage	3.92(1.43-10.75)	0.002
Adjuvant radiotherapy	0.85(0.40-1.83)	0.687
Adjuvant chemotherapy	1.05(0.46-2.40)	0.901
PLR(<133.915vs ≥133.915)	2.63(1.21-5.71)	0.014
