# Supplementary material for: Preoperative platelet-lymphocyte ratio is superior to neutrophil-lymphocyte ratio as a prognostic factor for soft-tissue sarcoma
Source: BMC Cancer. 2015 Oct 2;15:648. doi: 10.1186/s12885-015-1654-6 (PMC4592563; doi:10.1186/s12885-015-1654-6)
Supplement: Additional file 4: Table S4. — Multivariate analysis model predicting overall survival using neutrophil-lymphocyte-ratio (NLR). (XLSX 11 kb) [file 12885_2015_1654_MOESM4_ESM.xlsx]

## Sheet: Sheet1
Table S4: Multivariate analysis model predicting overall survival using neutrophil-lymphocyte-ratio (NLR)
	HR(95%CI)	P value
Age(<65 vs ≥65)	2.83(0.93-8.62)	0.067
Gender(Female vs Male)	1.09(0.54-2.21)	0.801
Performance status	1.23(0.62-2.42)	0.55
Smoking history	1.19 (0.49-2.85)	0.705
Diabetes mellitus	0.34(0.04-2.75)	0.31
Cardiopulmonary disease	0.37(0.04-3.57)	0.389
Tumor depth	2.72(0.98-7.53)	0.054
Tumor site	2.80(1.36-5.78)	0.005
AJCC stage	4.75(1.75-12.86)	0.001
Adjuvant radiotherapy	0.87(0.41-1.86)	0.728
Adjuvant chemotherapy	0.83(0.37-1.86)	0.652
NLR(<2.5vs ≥2.5)	1.28(0.64-2.57)	0.49
